# Supplementary material for: Terahertz Spectroscopy Unambiguously Determines the Orientation of Guest Water Molecules in a Structurally Elusive Metal–Organic Framework
Source: J Phys Chem Lett. 2024 May 16;15(20):5549–55. doi: 10.1021/acs.jpclett.4c00706 (PMC11129291; doi:10.1021/acs.jpclett.4c00706)
Supplement: Supplementary file 1 — jz4c00706_si_001.zip [file jz4c00706_si_001.zip]

Archive with 10 entries (10 files):
- 25cm-1.gif
- __MACOSX/._25cm-1.gif
- 106cm-1.gif
- __MACOSX/._106cm-1.gif
- MIL_Cc_Optimized.cif
- __MACOSX/._MIL_Cc_Optimized.cif
- MIL_P21c_Optimized.cif
- __MACOSX/._MIL_P21c_Optimized.cif
- NormalModes.zip
- __MACOSX/._NormalModes.zip
