# Supplementary material for: Terahertz Spectroscopy Unambiguously Determines the Orientation of Guest Water Molecules in a Structurally Elusive Metal–Organic Framework
Source: J Phys Chem Lett. 2024 May 16;15(20):5549–55. doi: 10.1021/acs.jpclett.4c00706 (PMC11129291; doi:10.1021/acs.jpclett.4c00706)
Supplement: Supplementary file 1 — jz4c00706_si_001.zip [file jz4c00706_si_001.zip › MIL_Cc_Optimized.cif]

data_MIL53_Cc
_symmetry_cell_setting           monoclinic
_symmetry_space_group_name_H-M   'C c'
_symmetry_Int_Tables_number      9
_space_group_name_Hall           'C -2yc'
loop_
_symmetry_equiv_pos_site_id
_symmetry_equiv_pos_as_xyz
1 x,y,z
2 x,-y,1/2+z
3 1/2+x,1/2+y,z
4 1/2+x,1/2-y,1/2+z
_cell_length_a                   19.51300000
_cell_length_b                   7.61200000
_cell_length_c                   6.57600000
_cell_angle_alpha                90.0000
_cell_angle_beta                 104.240000 
_cell_angle_gamma                90.0000
_cell_volume                     946.741
loop_
_atom_site_label

_atom_site_fract_x
_atom_site_fract_y
_atom_site_fract_z
O	0.0609717742430900	0.1943105786108000	-0.0649135298445400
O	-0.0586453963116200	-0.1839269304916000	0.0581614480633200
O	0.0888161907396600	0.1170945198122000	-0.3680889787506000
O	-0.0838452707150300	-0.1272922764572000	0.3703965590308000
C	0.1050160101093000	0.1747811953601000	-0.1807845319937000
C	-0.1008710581857000	-0.1775094960619000	0.1798252519271000
C	0.2023973167901000	0.2751396972318000	0.1205216076518000
C	-0.1980769473193000	-0.2821373047870000	-0.1194934653157000
C	-0.2259443170366000	-0.1960073031798000	0.2099598386793000
C	0.2303299173918000	0.1886713836319000	-0.2087218983506000
C	0.1805595810604000	0.2179603632786000	-0.0891071891379600
C	-0.1762514122167000	-0.2243323825047000	0.0899425113000500
AL	0.0018458871787420	0.0036370161703070	0.0002051699852252
O	0.0029288902027410	-0.1129915467595000	-0.2472987367249000
H	0.2118116027498000	0.1416012063167000	-0.3698147325005000
H	0.1625419021236000	0.2941947781479000	0.2097637875983000
H	-0.1584065718404000	-0.3024436769943000	-0.2091129849087000
H	-0.2073242746587000	-0.1493840194691000	0.3712436228523000
H	0.0005898728745219	0.2428575691062000	0.2601182685818000
O	-0.0196908534030600	-0.4659386824569000	-0.1823401397233000
H	-0.0387215829652700	-0.4322267080899000	-0.0631010573831800
H	0.0116015391885300	0.4341819054847000	-0.1309218210364000


#END
