# Supplementary material for: Terahertz Spectroscopy Unambiguously Determines the Orientation of Guest Water Molecules in a Structurally Elusive Metal–Organic Framework
Source: J Phys Chem Lett. 2024 May 16;15(20):5549–55. doi: 10.1021/acs.jpclett.4c00706 (PMC11129291; doi:10.1021/acs.jpclett.4c00706)
Supplement: Supplementary file 1 — jz4c00706_si_001.zip [file jz4c00706_si_001.zip › MIL_P21c_Optimized.cif]

data_MIL53_P21c

_cell_length_a    19.36552482
_cell_length_b    14.29188403
_cell_length_c    6.5498678
_cell_angle_alpha 90.0000000000
_cell_angle_beta  103.042981
_cell_angle_gamma 90.0000000000

_symmetry_space_group_name_H-M "P 1 21/c 1"
_symmetry_Int_Tables_number 14
_space_group.reference_setting '014:-P 2ybc'
_space_group.transform_Pp_abc a,b,c;0,0,0

loop_
_space_group_symop_id
_space_group_symop_operation_xyz
1 x,y,z
2 -x,y+1/2,-z+1/2
3 -x,-y,-z
4 x,-y+1/2,z+1/2

loop_
_atom_site_type_symbol
_atom_site_fract_x
_atom_site_fract_y
_atom_site_fract_z
AL	4.8657941231670E-01	2.5054972252290E-01	-4.3913516283470E-01
AL	-4.8657941231670E-01	-2.4945027747710E-01	-6.0864837165260E-02
AL	-4.8657941231670E-01	-2.5054972252290E-01	4.3913516283470E-01
AL	4.8657941231670E-01	2.4945027747710E-01	6.0864837165260E-02
AL	3.0033771285500E-19	-5.0000000000000E-01	-3.8518598887740E-34
AL	6.9388939039070E-18	-1.3230808046690E-17	-5.0000000000000E-01
AL	1.3877787807810E-17	-5.0000000000000E-01	-5.0000000000000E-01
AL	3.0033771285500E-19	6.4822748567990E-18	1.0532429383370E-35
O	4.8495720186710E-01	3.0589070008970E-01	3.0963881911750E-01
O	-4.8495720186710E-01	-1.9410929991030E-01	1.9036118088250E-01
O	-4.8495720186710E-01	-3.0589070008970E-01	-3.0963881911750E-01
O	4.8495720186710E-01	1.9410929991030E-01	-1.9036118088250E-01
O	8.6691635121950E-03	-4.4427798911020E-01	2.5503540876240E-01
O	-8.6691635121950E-03	5.5722010889810E-02	2.4496459123760E-01
O	-8.6691635121950E-03	4.4427798911020E-01	-2.5503540876240E-01
O	8.6691635121950E-03	-5.5722010889810E-02	-2.4496459123760E-01
H	4.8788774045310E-01	3.7454098602970E-01	3.0895072659950E-01
H	-4.8788774045310E-01	-1.2545901397030E-01	1.9104927340050E-01
H	-4.8788774045310E-01	-3.7454098602970E-01	-3.0895072659950E-01
H	4.8788774045310E-01	1.2545901397030E-01	-1.9104927340050E-01
H	2.2052703217100E-02	-3.7789168248780E-01	2.6146226407370E-01
H	-2.2052703217100E-02	1.2210831751220E-01	2.3853773592630E-01
H	-2.2052703217100E-02	3.7789168248780E-01	-2.6146226407370E-01
H	2.2052703217100E-02	-1.2210831751220E-01	-2.3853773592630E-01
O	-9.2586871567310E-02	4.5889576660880E-02	-1.3125281674740E-01
O	9.2586871567310E-02	-4.5411042333910E-01	-3.6874718325260E-01
O	9.2586871567310E-02	-4.5889576660880E-02	1.3125281674740E-01
O	-9.2586871567310E-02	4.5411042333910E-01	3.6874718325260E-01
O	-7.4758647126530E-02	7.7608858456040E-02	-4.4964353346750E-01
O	7.4758647126530E-02	-4.2239114154400E-01	-5.0356466532460E-02
O	7.4758647126530E-02	-7.7608858456040E-02	4.4964353346750E-01
O	-7.4758647126530E-02	4.2239114154400E-01	5.0356466532460E-02
O	-4.4928814253140E-01	1.5609035203220E-01	-4.9169521232890E-01
O	4.4928814253140E-01	-3.4390964796780E-01	-8.3047876711030E-03
O	4.4928814253140E-01	-1.5609035203220E-01	4.9169521232890E-01
O	-4.4928814253140E-01	3.4390964796780E-01	8.3047876711030E-03
O	-4.2969080986490E-01	1.7937331425020E-01	1.8861955332180E-01
O	4.2969080986490E-01	-3.2062668574980E-01	3.1138044667820E-01
O	4.2969080986490E-01	-1.7937331425020E-01	-1.8861955332180E-01
O	-4.2969080986490E-01	3.2062668574980E-01	-3.1138044667820E-01
C	-1.9040225715040E-01	9.3823545891800E-02	-3.9523527853600E-01
C	1.9040225715040E-01	-4.0617645410820E-01	-1.0476472146400E-01
C	1.9040225715040E-01	-9.3823545891800E-02	3.9523527853600E-01
C	-1.9040225715040E-01	4.0617645410820E-01	1.0476472146400E-01
C	-2.3699694405520E-01	8.4476692854200E-02	-2.6147467333940E-01
C	2.3699694405510E-01	-4.1552330714580E-01	-2.3852532666060E-01
C	2.3699694405520E-01	-8.4476692854200E-02	2.6147467333940E-01
C	-2.3699694405510E-01	4.1552330714580E-01	2.3852532666060E-01
C	-3.0861494643470E-01	1.0302914340910E-01	-3.3572568803990E-01
C	3.0861494643470E-01	-3.9697085659090E-01	-1.6427431196010E-01
C	3.0861494643470E-01	-1.0302914340910E-01	3.3572568803990E-01
C	-3.0861494643470E-01	3.9697085659090E-01	1.6427431196010E-01
C	-3.3389312377890E-01	1.3009746892910E-01	4.5551271837890E-01
C	3.3389312377890E-01	-3.6990253107090E-01	4.4487281621060E-02
C	3.3389312377890E-01	-1.3009746892910E-01	-4.5551271837890E-01
C	-3.3389312377890E-01	3.6990253107090E-01	-4.4487281621060E-02
C	-2.8718774970220E-01	1.3953179599170E-01	3.2201047881940E-01
C	2.8718774970220E-01	-3.6046820400830E-01	1.7798952118060E-01
C	2.8718774970220E-01	-1.3953179599170E-01	-3.2201047881940E-01
C	-2.8718774970220E-01	3.6046820400830E-01	-1.7798952118060E-01
C	-2.1554235975620E-01	1.2163086501990E-01	3.9640543390840E-01
C	2.1554235975620E-01	-3.7836913498010E-01	1.0359456609160E-01
C	2.1554235975620E-01	-1.2163086501990E-01	-3.9640543390840E-01
C	-2.1554235975620E-01	3.7836913498010E-01	-1.0359456609160E-01
C	-1.1400957136480E-01	7.0892645783600E-02	-3.1941145021690E-01
C	1.1400957136480E-01	-4.2910735421640E-01	-1.8058854978310E-01
C	1.1400957136480E-01	-7.0892645783600E-02	3.1941145021690E-01
C	-1.1400957136480E-01	4.2910735421640E-01	1.8058854978310E-01
C	-4.0968011670470E-01	1.5596975527490E-01	3.7763584766900E-01
C	4.0968011670470E-01	-3.4403024472510E-01	1.2236415233100E-01
C	4.0968011670470E-01	-1.5596975527490E-01	-3.7763584766900E-01
C	-4.0968011670470E-01	3.4403024472510E-01	-1.2236415233100E-01
H	-2.1645059433140E-01	6.2206415444000E-02	-1.0150221768910E-01
H	2.1645059433140E-01	-4.3779358455600E-01	-3.9849778231090E-01
H	2.1645059433140E-01	-6.2206415444000E-02	1.0150221768910E-01
H	-2.1645059433140E-01	4.3779358455600E-01	3.9849778231090E-01
H	-3.4540501518800E-01	9.7530198972560E-02	-2.3401436845630E-01
H	3.4540501518800E-01	-4.0246980102740E-01	-2.6598563154370E-01
H	3.4540501518800E-01	-9.7530198972560E-02	2.3401436845630E-01
H	-3.4540501518800E-01	4.0246980102740E-01	2.6598563154370E-01
H	-3.0779960356330E-01	1.6212396961620E-01	1.6230241131770E-01
H	3.0779960356330E-01	-3.3787603038380E-01	3.3769758868230E-01
H	3.0779960356330E-01	-1.6212396961620E-01	-1.6230241131770E-01
H	-3.0779960356330E-01	3.3787603038380E-01	-3.3769758868230E-01
H	-1.7829039141910E-01	1.2876150513590E-01	2.9654792748770E-01
H	1.7829039141910E-01	-3.7123849486410E-01	2.0345207251230E-01
H	1.7829039141910E-01	-1.2876150513590E-01	-2.9654792748770E-01
H	-1.7829039141910E-01	3.7123849486410E-01	-2.0345207251230E-01
O	3.9868969176180E-01	3.1636244140960E-01	-7.1089034255190E-02
O	-3.9868969176180E-01	-1.8363755859040E-01	-4.2891096574480E-01
O	-3.9868969176180E-01	-3.1636244140960E-01	7.1089034255190E-02
O	3.9868969176180E-01	1.8363755859040E-01	4.2891096574480E-01
O	4.2749056724130E-01	3.4919680366760E-01	-3.7395755106980E-01
O	-4.2749056724130E-01	-1.5080319633240E-01	-1.2604244893020E-01
O	-4.2749056724130E-01	-3.4919680366760E-01	3.7395755106980E-01
O	4.2749056724130E-01	1.5080319633240E-01	1.2604244893020E-01
O	4.4443297924810E-02	3.8729946373000E-01	4.2469450174520E-01
O	-4.4443297924810E-02	-1.1270053627000E-01	7.5305498254750E-02
O	-4.4443297924810E-02	-3.8729946373000E-01	-4.2469450174520E-01
O	4.4443297924810E-02	1.1270053627000E-01	-7.5305498254750E-02
O	7.6368238140030E-02	4.1144733258770E-01	1.2340814051230E-01
O	-7.6368238140030E-02	-8.8552667412330E-02	3.7659185948770E-01
O	-7.6368238140030E-02	-4.1144733258770E-01	-1.2340814051230E-01
O	7.6368238140030E-02	8.8552667412330E-02	-3.7659185948770E-01
C	3.0691878281600E-01	3.5762690828730E-01	-3.6446374040940E-01
C	-3.0691878281600E-01	-1.4237309171270E-01	-1.3553625959060E-01
C	-3.0691878281600E-01	-3.5762690828730E-01	3.6446374040940E-01
C	3.0691878281600E-01	1.4237309171270E-01	1.3553625959060E-01
C	2.5295275247560E-01	3.3966554108520E-01	-2.5952656398010E-01
C	-2.5295275247560E-01	-1.6033445891480E-01	-2.4047343601990E-01
C	-2.5295275247560E-01	-3.3966554108520E-01	2.5952656398010E-01
C	2.5295275247560E-01	1.6033445891480E-01	2.4047343601990E-01
C	1.8260823430070E-01	3.4799435790990E-01	-3.6551777855730E-01
C	-1.8260823430070E-01	-1.5200564209010E-01	-1.3448222144270E-01
C	-1.8260823430070E-01	-3.4799435790990E-01	3.6551777855730E-01
C	1.8260823430070E-01	1.5200564209010E-01	1.3448222144270E-01
C	1.6618785999860E-01	3.7416985836980E-01	4.2309163524070E-01
C	-1.6618785999860E-01	-1.2583014163020E-01	7.6908364759320E-02
C	-1.6618785999860E-01	-3.7416985836980E-01	-4.2309163524070E-01
C	1.6618785999860E-01	1.2583014163020E-01	-7.6908364759320E-02
C	2.2018714913000E-01	3.9300308543480E-01	3.1883595747470E-01
C	-2.2018714913000E-01	-1.0699691456520E-01	1.8116404252530E-01
C	-2.2018714913000E-01	-3.9300308543480E-01	-3.1883595747470E-01
C	2.2018714913000E-01	1.0699691456520E-01	-1.8116404252530E-01
C	2.9047829653330E-01	3.8482375823890E-01	4.2466764856070E-01
C	-2.9047829653330E-01	-1.1517624176110E-01	7.5332351439340E-02
C	-2.9047829653330E-01	-3.8482375823890E-01	-4.2466764856070E-01
C	2.9047829653330E-01	1.1517624176110E-01	-7.5332351439340E-02
C	3.8228940466800E-01	3.4064109891160E-01	-2.5990821941640E-01
C	-3.8228940466800E-01	-1.5935890108840E-01	-2.4009178058360E-01
C	-3.8228940466800E-01	-3.4064109891160E-01	2.5990821941640E-01
C	3.8228940466800E-01	1.5935890108840E-01	2.4009178058360E-01
C	9.1256735143330E-02	3.9077791993340E-01	3.1449344104020E-01
C	-9.1256735143330E-02	-1.0922208006660E-01	1.8550655895980E-01
C	-9.1256735143330E-02	-3.9077791993340E-01	-3.1449344104020E-01
C	9.1256735143330E-02	1.0922208006660E-01	-1.8550655895980E-01
H	2.6691460078600E-01	3.1840540763700E-01	-9.6990244865980E-02
H	-2.6691460078600E-01	-1.8159459236300E-01	-4.0300975513400E-01
H	-2.6691460078600E-01	-3.1840540763700E-01	9.6990244865980E-02
H	2.6691460078600E-01	1.8159459236300E-01	4.0300975513400E-01
H	1.3995177078970E-01	3.3582247816150E-01	-2.8687466260040E-01
H	-1.3995177078970E-01	-1.6417752183850E-01	-2.1312533739960E-01
H	-1.3995177078970E-01	-3.3582247816150E-01	2.8687466260040E-01
H	1.3995177078970E-01	1.6417752183850E-01	2.1312533739960E-01
H	2.0618791190290E-01	4.1446890878640E-01	1.5647840204300E-01
H	-2.0618791190290E-01	-8.5531091213580E-02	3.4352159795700E-01
H	-2.0618791190290E-01	-4.1446890878640E-01	-1.5647840204300E-01
H	2.0618791190290E-01	8.5531091213580E-02	-3.4352159795700E-01
H	3.3310876519610E-01	3.9751054895880E-01	3.4618400740400E-01
H	-3.3310876519610E-01	-1.0248945104120E-01	1.5381599259600E-01
H	-3.3310876519610E-01	-3.9751054895880E-01	-3.4618400740400E-01
H	3.3310876519610E-01	1.0248945104120E-01	-1.5381599259600E-01
O	4.9987158420010E-01	4.8361651418430E-01	2.3332436107720E-01
O	-4.9987158420010E-01	-1.6383485815720E-02	2.6667563892280E-01
O	-4.9987158420010E-01	-4.8361651418430E-01	-2.3332436107720E-01
O	4.9987158420010E-01	1.6383485815720E-02	-2.6667563892280E-01
O	4.6979027110960E-02	-2.6215496086550E-01	2.6505731046170E-01
O	-4.6979027110960E-02	2.3784503913450E-01	2.3494268953830E-01
O	-4.6979027110960E-02	2.6215496086550E-01	-2.6505731046170E-01
O	4.6979027110960E-02	-2.3784503913450E-01	-2.3494268953830E-01
H	-4.7652145002970E-01	-4.6269396781020E-01	3.0899183177250E-01
H	4.7652145002970E-01	3.7306032189830E-02	1.9100816822750E-01
H	4.7652145002970E-01	4.6269396781020E-01	-3.0899183177250E-01
H	-4.7652145002970E-01	-3.7306032189830E-02	-1.9100816822750E-01
H	-4.7141704514110E-01	4.6406254976960E-01	1.3740755042980E-01
H	4.7141704514110E-01	-3.5937450230410E-02	3.6259244957020E-01
H	4.7141704514110E-01	-4.6406254976960E-01	-1.3740755042980E-01
H	-4.7141704514110E-01	3.5937450230410E-02	-3.6259244957020E-01
H	6.4054073868100E-02	-2.3744246183410E-01	4.0485084375580E-01
H	-6.4054073868100E-02	2.6255753816590E-01	9.5149156244180E-02
H	-6.4054073868100E-02	2.3744246183410E-01	-4.0485084375580E-01
H	6.4054073868100E-02	-2.6255753816590E-01	-9.5149156244180E-02
H	1.4329912688630E-02	-2.1460198943050E-01	1.9361722429120E-01
H	-1.4329912688630E-02	2.8539801056950E-01	3.0638277570880E-01
H	-1.4329912688630E-02	2.1460198943050E-01	-1.9361722429120E-01
H	1.4329912688630E-02	-2.8539801056950E-01	-3.0638277570880E-01


# end of cif
